# Supplementary material for: Associations between Sociodemographic Factors, Lifestyle Behaviors, Pregnancy-Related Determinants, and Mediterranean Diet Adherence among Pregnant Women: The GESTAFIT Project
Source: Nutrients. 2022 Mar 24;14(7):1348. doi: 10.3390/nu14071348 (PMC9003033; doi:10.3390/nu14071348)
Supplement: Supplementary file 1 [file nutrients-14-01348-s001.zip]

Archive with 1 entries (1 files):
- nutrients-1642799-supplementary.pdf
